# Supplementary material for: Ultrasound-Guided Dry Needling for Trigger Point Inactivation in the Treatment of Postherpetic Neuralgia Mixed with Myofascial Pain Syndrome: A Prospective and Controlled Clinical Study
Source: Pain Res Manag. 2022 Aug 2;2022:2984942. doi: 10.1155/2022/2984942 (PMC9363202; doi:10.1155/2022/2984942)
Supplement: Supplementary Materials — The supplementary material for this article are included within the supplemental file. [file 2984942.f1.txt]

Date	ID	Order	Random number	Group	Sex	Age	Height	Weight	BMI	ASA grade	HR	PR	VAS Score	MPQ Score	Date to hospital	Respiratory disease	Cardiovascular disease	Merge MrTPs	many	HR1 after treatment	PR1 after treatment	VAS1 after treatment	MPQ1 after treatment	Other drugs (1)	HR2 after treatment	PR2 after treatment	VAS2 after treatment	MPQ2 after treatment	Other drugs (2)	HR3 after treatment	PR3 after treatment	VAS3 after treatment	MPQ3 after treatment	Other drugs (3)	HR4 after treatment	PR4 after treatment	VAS4 after treatment	MPQ4 after treatment	Other drugs (4)	Satisfaction	VAS5 after treatment	MPQ5 after treatment	Satisfaction after 4 weeks	VAS after 8 weeks	MPQ after 8 weeks	Satisfaction after 8 weeks
2020/1/3	96582	1	0.5	1	1	70	1.68	62	22	2	88	88	7	4	17	0	0	1	2	82	82	4	1	0	80	80	3	1	0	75	75	3	2	0	78	78	1	0	0	8	2	1	8	2	1	8
2020/1/13	2598	2	0.9	2	1	71	1.54	42	18	3	94	94	8	4	15	1	1	1	2	78	78	5	2	1	75	75	4	2	1	74	74	3	2	1	76	76	4	2	1	6	1	1	6	3	2	6
2020/1/19	5003093	3	0.6	2	0	67	1.62	56	21	2	88	88	9	5	19	0	1	0	0	74	74	6	3	1	70	70	5	2	0	72	72	4	2	1	75	75	4	2	0	7	1	1	6	2	2	6
2020/1/20	50522584	4	0.5	2	1	70	1.69	72	25	2	67	67	8	7	16	0	1	1	2	65	65	6	3	1	70	70	5	2	0	75	75	4	2	1	62	62	5	2	0	6	5	2	6	5	2	6
2020/1/20	5054169	5	0.6	2	0	33	1.62	65	25	1	98	98	9	5	16	0	0	0	0	82	82	7	3	1	80	80	6	3	0	75	75	5	3	1	78	78	5	2	0	7	4	2	7	4	2	7
2020/3/3	5019146	6	0.6	2	1	34	1.72	78	26	1	85	85	8	4	15	0	0	0	0	84	84	7	3	1	78	78	6	2	1	72	72	5	2	1	92	92	5	2	1	7	1	1	7	2	1	7
2020/3/4	5057243	7	0.3	1	1	56	1.69	71	25	2	84	84	6	3	45	0	0	0	0	82	82	3	2	0	75	75	2	2	0	72	72	1	2	0	74	74	0	1	0	8	1	1	8	3	2	8
2020/3/7	5057524	8	0.8	2	0	38	1.61	62	24	2	81	81	8	4	18	0	0	0	0	80	80	5	3	1	74	74	4	3	1	76	76	3	3	1	78	78	4	2	1	6	5	3	6	5	3	6
2020/3/9	114939	9	1.0	2	0	54	1.62	69	26	1	78	78	8	1	11	0	0	1	1	78	78	5	3	1	70	70	4	3	1	79	79	3	3	1	76	76	5	3	1	7	3	1	6	3	1	6
2020/3/18	91066	10	0.8	2	0	55	1.68	60	21	2	82	82	8	4	22	0	0	1	1	64	64	5	3	1	76	76	4	2	0	74	74	3	2	1	65	65	4	2	0	8	4	2	7	4	2	7
2020/3/18	5059007	11	0.7	2	1	32	1.78	85	27	1	84	84	8	4	16	0	0	0	0	65	65	5	3	1	74	74	4	3	1	70	70	3	3	1	65	65	4	2	1	7	1	0	7	2	0	7
2020/3/19	5038326	12	0.5	1	0	60	1.52	47	20	2	68	68	7	3	12	0	1	1	2	75	75	3	0	0	78	78	2	0	0	72	72	1	0	0	70	70	1	1	0	6	4	1	6	4	1	6
2020/3/24	53584	13	0.3	1	1	61	1.74	75	25	1	75	75	8	4	13	0	1	0	0	72	72	3	1	0	76	76	2	1	0	75	75	1	1	0	70	70	1	1	0	8	3	2	8	3	1	8
2020/3/27	5059585	14	0.8	2	1	49	1.72	69	23	2	72	72	8	4	15	0	0	1	0	74	74	6	2	1	74	74	5	2	1	74	74	4	3	1	72	72	4	2	1	6	4	1	5	4	1	5
2020/3/30	96954	15	0.1	1	0	44	1.58	56	22	1	75	75	7	3	12	0	0	1	1	70	70	2	2	0	75	75	1	2	0	75	75	0	2	0	74	74	1	1	0	7	2	1	8	2	1	8
2020/4/2	5060230	16	0.2	1	1	28	1.61	64	25	1	69	69	8	4	12	0	0	0	0	72	72	3	1	0	75	75	2	1	0	74	74	1	1	0	70	70	0	1	0	8	1	0	8	1	0	8
2020/4/3	5042443	17	0.6	2	0	30	1.63	74	28	1	94	94	8	4	15	0	0	0	0	71	71	6	3	0	78	78	5	3	0	72	72	3	3	0	75	75	3	2	0	7	4	2	6	4	2	6
2020/4/3	5060235	18	0.7	2	1	39	162	74	0	1	88	88	8	4	14	0	0	1	1	80	80	5	2	0	75	75	4	2	0	70	70	3	2	0	78	78	1	1	0	6	1	1	6	3	1	6
2020/4/3	5060346	19	0.1	1	0	44	1.52	45	19	1	68	68	7	3	52	0	0	0	0	72	72	3	1	0	72	72	2	1	0	72	72	1	1	0	74	74	2	1	0	7	0	0	7	1	0	7
2020/4/10	5016173	20	0.5	2	1	30	1.74	62	20	1	72	72	7	3	32	0	0	1	0	75	75	5	2	1	70	70	4	2	0	76	76	3	2	1	76	76	4	2	0	6	3	1	6	3	2	6
2020/4/10	5054917	21	0.3	1	0	70	1.49	40	18	2	75	70	9	4	32	0	0	1	2	74	74	3	2	0	70	70	2	2	0	71	71	1	1	0	75	75	1	0	0	7	2	1	6	2	2	6
2020/4/13	5053750	22	0.5	2	0	71	1.52	45	19	2	75	75	8	4	28	0	1	1	1	78	78	5	3	0	74	74	4	3	0	70	70	3	3	0	70	70	2	2	0	7	1	1	6	2	2	6
2020/4/14	5050933	23	0.5	1	1	44	1.54	52	22	1	74	74	7	3	22	0	0	0	0	70	70	2	1	0	68	68	1	1	0	70	70	0	1	0	75	75	1	1	0	6	2	1	7	3	2	7
2020/4/16	101904	24	0.8	2	0	63	1.69	61	21	2	68	68	7	3	14	0	1	1	1	70	70	6	3	0	75	75	5	3	0	72	72	4	3	0	72	72	3	2	0	5	1	1	6	2	2	6
2020/4/22	87108	25	0.3	1	0	57	1.53	52	22	1	75	75	8	4	52	0	0	1	2	70	70	3	1	1	68	68	2	1	1	74	74	1	1	1	72	72	4	2	1	8	2	1	9	2	2	9
2020/4/27	84959	26	0.2	1	0	39	1.58	69	28	1	88	88	8	4	12	0	0	0	0	72	72	3	1	0	70	70	2	1	0	72	72	1	1	0	70	70	2	1	0	7	0	0	6	1	1	6
2020/5/7	70681	27	0.9	2	1	55	1.56	57	23	2	78	78	7	3	18	0	1	0	0	82	82	4	3	1	80	80	3	3	1	75	75	2	3	1	78	78	4	2	1	7	1	0	6	1	2	6
2020/5/7	5008011	28	0.1	1	1	25	1.72	68	23	1	71	71	7	4	12	0	0	0	0	73	73	3	1	0	70	70	2	1	0	78	78	1	1	0	75	75	1	1	0	4	0	1	3	1	3	3
2020/5/9	5034052	29	0.3	1	1	42	1.62	64	24	1	86	86	8	4	8	0	0	0	0	80	80	3	1	0	78	78	2	1	0	75	75	1	1	0	78	78	1	1	0	5	0	0	6	1	2	6
2020/5/9	28678	30	0.2	1	1	36	1.72	74	25	2	76	76	8	4	14	0	0	1	1	70	70	4	1	1	71	71	3	1	1	76	76	1	1	1	75	75	2	1	1	6	1	1	7	1	1	7
2020/5/11	5064901	31	0.1	1	0	62	1.58	61	24	3	74	70	8	4	15	1	1	1	2	70	70	4	2	0	68	68	3	2	0	74	74	1	1	0	74	74	0	1	0	6	1	1	6	1	2	6
2020/5/15	5064742	32	0.9	2	0	49	1.58	58	23	1	79	79	8	4	18	0	0	1	1	72	72	6	3	1	70	70	5	3	1	72	72	4	3	1	73	73	1	1	1	7	5	2	8	5	2	8
2020/6/4	110076	33	0.0	1	0	61	1.53	49	21	1	84	84	8	4	3	1	0	1	2	86	86	3	1	0	80	80	2	1	0	75	75	1	1	0	76	76	0	0	0	7	1	1	6	1	1	6
2020/6/5	83515	34	0.5	1	1	50	1.68	74	26	1	71	71	8	4	14	0	0	1	1	75	75	3	1	0	72	72	2	1	0	74	74	1	1	0	74	74	0	1	0	7	0	0	8	1	2	8
2020/6/5	5042921	35	0.5	2	0	72	1.58	53	21	2	72	72	8	4	15	0	1	1	2	75	75	4	2	1	74	74	3	2	1	76	76	2	2	1	72	72	4	2	1	8	1	1	7	1	2	7
2020/6/5	89507	36	0.4	1	1	85	1.65	65	24	3	73	68	9	5	15	1	1	1	2	76	76	3	1	0	72	72	2	1	0	71	71	1	1	0	74	74	3	1	0	7	2	2	8	3	1	8
2020/6/8	129378	37	0.5	2	0	54	1.56	76	31	2	79	79	9	5	21	0	1	0	0	70	70	6	3	1	68	68	5	3	1	75	75	4	3	1	72	72	4	1	1	7	5	2	6	5	2	6
2020/6/8	5066987	38	0.3	1	1	58	1.62	71	27	2	78	78	8	4	18	0	1	1	0	76	76	2	1	0	74	74	1	1	0	70	70	0	1	0	72	72	1	1	0	6	0	1	8	0	2	8
2020/6/9	36265	39	0.6	2	0	40	1.69	70	25	1	74	74	8	3	15	0	0	0	0	74	74	4	2	0	72	72	3	2	0	70	70	2	2	0	74	74	2	1	0	7	1	0	6	2	3	6
2020/6/30	5019741	40	0.7	2	1	63	1.65	70	26	2	70	70	8	4	14	1	1	1	2	72	72	4	2	1	70	70	3	2	1	72	72	2	2	1	75	75	3	2	1	7	1	1	6	2	2	6
2020/7/3	60453	41	0.2	1	1	44	1.72	77	26	1	86	86	8	4	10	0	0	1	1	78	78	3	1	0	74	74	2	1	0	71	71	1	1	0	72	72	1	1	0	7	1	1	8	1	2	8
2020/7/3	75140	42	0.4	1	0	35	1.58	52	21	1	85	85	7	3	8	0	0	0	0	70	70	2	0	0	68	68	1	0	0	72	72	0	1	0	71	71	0	1	0	7	3	1	8	3	2	8
2020/7/7	5078037	43	0.3	1	0	26	1.61	48	19	1	98	98	8	3	7	0	0	0	0	82	82	2	1	0	80	80	1	1	0	78	78	0	1	0	79	79	0	1	0	7	1	1	8	1	2	8
2020/7/21	5019819	44	0.1	1	1	44	1.68	65	23	2	78	78	8	4	7	0	1	2		70	70	3	1	1	68	68	2	1	1	75	75	1	1	1	76	76	1	1	1	8	1	1	7	2	2	7
2020/7/22	5076208	45	0.7	2	0	35	1.63	54	20	1	74	74	7	3	7	0	0	0	0	76	76	5	3	1	74	74	4	3	1	74	74	2	3	1	74	74	4	2	1	5	5	2	6	4	2	6
2020/7/30	5028431	46	0.8	2	1	49	1.56	54	22	2	94	94	8	4	8	0	1	1	1	88	88	5	3	0	80	80	4	3	0	75	75	3	3	0	75	75	3	2	0	6	5	2	6	4	3	6
2020/8/4	78218	47	1.0	2	1	30	1.71	68	23	1	88	88	7	3	30	0	0	0	0	84	84	3	2	0	80	80	2	2	0	72	72	2	2	0	82	82	1	1	0	7	4	2	6	3	3	6
2020/8/5	5079918	48	0.7	2	1	51	1.67	62	22	2	72	72	6	3	180	1	1	1	1	75	75	5	3	0	72	72	4	3	0	76	76	2	3	0	75	75	1	1	0	6	2	1	6	3	2	6
2020/8/6	5061850	49	0.3	1	1	24	1.74	62	20	1	84	84	7	3	21	0	0	0	0	80	80	2	0	0	75	75	1	0	0	78	78	0	0	0	78	78	2	1	0	7	0	0	8	1	1	8
2020/8/6	82235	50	0.8	2	0	34	1.54	45	19	2	76	76	8	4	14	1	0	0	0	70	70	4	2	0	68	68	3	2	0	72	72	2	2	0	76	76	2	2	0	6	2	0	5	3	3	5
2020/8/8	5037271	51	0.1	1	0	81	1.53	52	22	2	68	68	8	3	14	1	1	1	2	72	72	3	1	1	70	70	2	1	1	72	72	1	1	1	74	74	2	1	1	7	1	1	8	2	2	8
2020/8/10	5036993	52	0.1	1	1	75	1.68	63	22	2	68	68	9	5	15	1	1	1	2	69	69	4	2	0	64	64	3	2	0	68	68	2	1	0	75	75	1	1	0	8	1	1	7	2	2	7
2020/8/10	117095	53	0.9	2	0	28	1.61	56	22	1	85	85	8	4	12	0	0	0	0	82	82	4	2	0	80	80	3	2	0	75	75	2	2	0	82	82	0	0	0	7	3	1	6	2	2	6
2020/8/10	5026325	54	0.8	2	0	65	1.56	54	22	2	88	80	8	4	8	1	1	1	2	80	80	6	3	0	78	78	5	3	0	74	74	2	3	0	71	71	4	2	0	5	3	1	4	3	3	4
2020/8/11	53641	55	0.7	2	1	55	1.68	69	24	2	74	74	8	4	18	0	1	1	2	70	70	5	3	0	68	68	4	3	0	72	72	3	3	0	69	69	2	1	0	6	1	1	4	2	3	4
2020/8/12	55822	56	0.5	2	1	63	1.75	80	26	2	82	74	8	4	10	1	1	1	2	70	70	5	3	0	69	69	4	3	0	76	76	3	3	0	78	78	1	1	0	5	5	2	4	5	3	4
2020/9/2	33578	57	0.1	1	1	39	1.74	68	22	1	88	88	8	4	7	0	0	0	0	80	80	4	1	0	75	75	3	1	0	70	70	2	1	0	75	75	1	1	0	5	0	0	4	1	3	4
2020/9/15	5040169	58	0.8	2	1	44	1.69	64	22	1	80	80	8	4	20	0	0	0	0	72	72	5	2	0	70	70	4	2	0	68	68	3	2	0	74	74	1	1	0	7	0	0	4	0	3	4
2020/9/16	5086420	59	0.7	2	1	25	1.72	65	22	1	84	84	7	3	8	0	0	0	0	80	80	5	3	0	75	75	4	3	0	74	74	3	3	0	78	78	1	1	0	6	4	2	6	4	2	6
2020/9/16	73122	60	0.2	1	0	48	1.58	62	25	2	94	94	7	3	60	0	1	1	1	78	78	2	1	0	74	74	1	1	0	75	75	0	1	0	86	86	0	0	0	8	1	1	7	2	2	7
2020/9/21	5089561	61	0.1	1	0	39	1.62	65	25	1	78	78	7	4	20	0	0	1	1	75	75	2	0	0	72	72	1	0	0	76	76	0	0	0	76	76	2	1	0	7	1	1	8	2	2	8
2020/10/9	5079988	62	0.5	2	0	55	1.59	63	25	2	85	85	7	3	90	1	1	1	2	78	78	5	3	1	76	76	4	3	1	74	74	3	3	1	77	77	4	2	1	6	5	2	6	5	3	6
2020/10/13	5090069	63	0.0	1	1	54	1.62	62	24	2	74	74	6	3	12	0	1	1	2	72	72	2	1	0	70	70	1	1	0	72	72	0	1	0	74	74	1	1	0	7	0	0	8	1	2	8
2020/10/14	5094285	64	0.5	2	0	38	1.54	48	20	1	75	75	6	3	8	0	0	1	1	75	75	5	3	0	70	70	4	2	0	70	70	3	2	0	76	76	3	2	0	8	3	2	7	3	2	7
2020/10/14	5093613	65	0.7	2	1	43	1.72	72	24	2	78	78	7	3	5	0	1	0	0	75	75	4	2	0	72	72	3	2	0	71	71	2	2	0	74	74	2	2	0	7	3	1	6	2	2	6
2020/10/28	5034858	66	0.3	1	0	38	1.61	59	23	1	86	86	6	3	5	0	0	0	0	80	80	1	0	0	78	78	0	0	0	70	70	-1	0	0	78	78	1	1	0	8	0	0	9	1	0	9
2020/10/28	62228	67	0.2	1	0	68	1.62	62	24	2	84	84	6	3	7	1	1	1	2	84	84	2	1	0	80	80	1	1	0	71	71	0	1	0	80	80	2	1	0	7	0	0	8	0	1	8
2020/10/30	5098198	68	0.8	2	0	37	1.58	59	24	1	79	79	6	3	7	0	0	0	0	80	80	4	2	0	76	76	3	2	0	75	75	2	2	0	74	74	1	1	0	7	4	2	6	4	2	6
2020/10/31	5086555	69	0.4	1	1	28	1.73	58	19	1	79	79	6	3	7	0	0	0	0	76	76	3	0	1	75	75	2	0	1	72	72	1	0	1	70	70	1	1	1	8	1	1	7	1	2	7
2020/10/31	5099351	70	0.2	1	0	55	1.63	62	23	2	88	88	6	3	150	0	1	1	2	75	75	2	1	0	74	74	1	1	0	72	72	0	1	0	72	72	1	1	0	9	1	1	8	2	2	8
2020/11/3	5099316	71	1.0	2	1	45	1.68	72	26	1	74	74	7	4	3	0	0	1	1	80	80	5	3	0	78	78	4	2	0	75	75	3	2	0	78	78	2	1	0	6	3	1	6	3	2	6
2020/11/3	5052010	72	0.7	2	1	37	1.65	63	23	1	75	75	6	3	150	0	0	0	0	76	76	5	2	0	72	72	4	2	0	75	75	3	2	0	78	78	1	1	0	5	3	1	5	3	3	5
2020/11/3	5099771	73	0.3	1	1	54	1.56	56	23	2	74	74	6	2	20	0	1	1	2	70	70	1	0	0	69	69	0	0	0	77	77	0	0	0	74	74	2	0	0	8	1	1	9	2	0	9
2020/11/4	5100329	74	0.6	2	1	32	1.72	69	23	1	88	88	7	3	5	0	0	0	0	80	80	5	2	1	78	78	4	2	1	88	88	3	2	1	78	78	3	2	1	4	5	2	3	5	4	3
2020/11/4	5050103	75	0.4	1	1	38	1.75	68	22	1	76	76	7	3	6	0	0	0	0	76	76	4	1	0	70	70	3	1	0	65	65	2	1	0	77	77	1	1	0	7	2	1	6	2	3	6
2020/11/6	5099388	76	0.1	1	0	58	1.59	62	25	2	82	82	6	3	180	0	1	1	2	78	78	1	1	1	75	75	0	1	1	74	74	0	1	1	72	72	2	1	1	4	0	0	4	0	2	4
2020/11/9	112574	77	0.5	1	0	35	1.59	70	28	1	72	72	6	3	15	0	0	0	0	70	70	4	1	1	69	69	3	1	0	76	76	2	1	1	72	72	3	1	0	6	0	0	4	0	2	4
2020/11/18	2851	78	0.5	1	1	29	1.71	78	27	1	74	74	7	3	15	0	0	0	0	70	70	4	1	1	75	75	3	1	0	71	71	2	1	1	76	76	3	1	0	7	1	1	4	2	2	4
2020/11/19	5064705	79	0.4	1	0	73	1.56	51	21	2	85	85	6	3	90	1	1	1	2	80	80	2	1	1	74	74	1	1	1	72	72	0	0	1	78	78	2	1	1	8	1	1	8	2	1	8
2020/11/19	5053059	80	0.4	1	0	45	1.68	62	22	1	84	84	6	3	160	0	0	1	2	80	80	1	0	0	75	75	0	0	0	75	75	0	0	0	75	75	1	0	0	8	0	0	9	1	0	9
2020/11/20	5083111	81	0.8	2	0	61	1.57	52	21	2	68	68	6	3	30	1	1	0	0	72	72	3	2	0	74	74	2	2	0	76	76	1	2	0	76	76	1	1	0	7	3	1	7	3	1	7
2020/11/23	5002558	82	0.6	2	1	23	1.78	58	18	2	78	78	5	2	182	1	0	1	2	72	72	4	2	0	70	70	3	2	0	76	76	2	2	0	74	74	3	2	0	7	4	2	8	4	1	8
2020/11/27	5006425	83	0.1	1	1	29	1.62	63	24	1	88	88	8	4	8	0	0	1	1	80	80	3	1	0	78	78	2	1	0	75	75	1	1	0	78	78	0	1	0	6	1	1	7	2	2	7
2020/12/3	116901	84	0.4	1	1	34	1.64	58	22	1	84	84	7	3	3	0	0	0	0	80	80	2	1	0	68	68	1	1	0	72	72	0	0	0	79	79	1	0	0	7	3	1	8	3	1	8
2020/12/8	5099795	85	1.0	2	1	32	1.74	78	26	1	76	76	8	4	30	0	0	0	0	73	73	4	2	0	75	75	3	2	0	72	72	2	2	0	76	76	1	1	0	7	4	2	6	4	3	6
2020/12/9	5018428	86	0.9	2	0	51	1.55	62	26	2	75	75	8	4	62	0	1	1	1	76	76	5	2	1	70	70	4	2	1	72	72	3	2	1	74	74	4	2	1	9	4	2	6	4	1	6
2020/12/14	96454	87	0.5	2	0	46	1.58	53	21	1	74	74	7	3	12	0	0	1	1	70	70	6	3	1	69	69	5	3	1	75	75	4	3	1	72	72	2	1	1	5	0	0	4	3	3	4
2020/12/15	26082	88	0.7	2	1	40	1.69	72	25	1	75	75	6	6	3	0	0	0	0	70	70	5	3	0	67	67	4	3	0	76	76	3	3	0	76	76	0	0	0	7	1	1	8	1	1	8
2020/12/15	5109947	89	0.2	1	1	55	1.58	63	25	2	76	76	6	3	30	1	1	1	2	78	78	4	1	0	74	74	3	1	0	75	75	2	1	0	73	73	0	1	0	9	0	0	8	1	1	8
2020/12/16	76558	90	0.3	1	1	28	1.72	75	25	1	99	99	8	4	8	0	0	0	0	90	90	3	1	1	85	85	2	1	1	72	72	1	1	1	78	78	1	1	1	8	1	1	7	2	1	7
2020/12/17	5111102	91	0.5	1	1	31	1.73	69	23	1	78	78	7	3	5	0	0	0	0	82	82	3	1	0	80	80	2	1	0	72	72	1	1	0	80	80	1	0	0	8	0	0	7	1	1	7
2020/12/18	114906	92	0.9	2	1	43	1.67	70	25	1	68	68	6	3	60	0	0	1	1	72	72	4	2	0	70	70	3	2	0	72	72	2	2	0	74	74	2	2	0	6	3	1	6	3	2	6
2020/12/15	5111339	93	0.9	2	1	25	1.73	54	18	1	89	89	8	4	5	0	0	0	0	82	82	4	2	0	80	80	3	2	0	72	72	2	2	0	86	86	1	2	0	5	4	2	7	4	2	7
2020/12/22	5053579	94	0.0	1	1	73	1.68	72	26	3	72	72	7	3	4	1	1	1	2	76	76	4	1	0	74	74	3	1	0	75	75	2	1	0	78	78	1	0	0	7	1	1	8	1	1	8
2020/12/25	5099853	95	0.9	2	0	49	1.53	46	20	2	78	78	7	3	153	0	1	1	1	75	75	5	3	0	70	70	4	2	0	70	70	3	2	0	77	77	1	2	0	6	3	2	5	3	2	5
2020/12/28	5113856	96	1.0	2	0	29	1.65	53	19	1	84	84	7	3	8	0	0	0	0	80	80	5	2	0	76	76	4	2	0	75	75	3	2	0	79	79	1	1	0	6	1	1	5	2	2	5
2020/12/29	33654	97	0.0	1	0	34	1.58	52	21	1	82	82	7	3	14	0	0	0	0	80	80	4	1	0	74	74	3	1	0	78	78	2	1	0	74	74	0	0	0	7	1	1	6	2	2	6
2020/12/30	39916	98	0.5	2	1	34	1.58	52	21	2	84	84	7	2	30	1	1	1	2	78	78	5	2	1	75	75	4	2	1	75	75	3	2	1	72	72	4	2	1	7	3	1	6	3	2	6
2020/12/30	5010169	99	0.1	1	1	44	1.69	64	22	2	78	78	7	3	20	0	1	1	2	76	76	5	0	0	70	70	4	0	0	78	78	3	2	0	74	74	1	1	0	8	2	1	8	1	1	8
2020/12/31	5011880	100	0.4	1	0	51	1.56	76	31	2	76	76	7	3	21	0	1	1	1	74	74	4	1	0	70	70	3	1	0	79	79	2	1	0	76	76	2	1	0	8	1	1	7	1	2	7
